# Supplementary material for: Dataset concerning effects of stevia (Stevia rebaudiana bertoni), amlodipine, losartan, and valsartan on water consumption, blood glucose and heart tissue in gentamycin-induced nephrotoxicity in the rat model
Source: Data Brief. 2020 Jul 3;31:105965. doi: 10.1016/j.dib.2020.105965 (PMC7347974; doi:10.1016/j.dib.2020.105965)
Supplement: Supplementary file 1 [file mmc1.xlsx]

## Sheet: Biochemical Parameters
				Experimental Animal: Sprague Dawley Rat (Male)
				Experiment : Raw Data for Biochemical Parameters
				Sample size: n= 6 (for each group)
	SL.NO.	ID No.	Code No.	Serum Urea, mg/dl	S. Creatinine, mg/dl	Random Blood Sugar, mmol/L	Serum Total Protein	Serum Albumin	Cholesterol, mg/d L	Triglyceride, mg/d L	HDL, mg/d L	LDL, mg/dL
	1	JU-101	CON-1	20	0.94	2.4	6.4	3.2	61	39	47	6
	2	JU-102	CON-2	17	1.07	3	6.6	2.7	70	42	50	10
	3	JU-103	CON-3	22	1.05	2.7	6	29	64	37	51	6
	4	JU-104	CON-4	18	1.2	3	6.2	3.1	77	48	55	18
	5	JU-135	CON-5	17	1.07	3	6.5	3.2	64	42	51	10
	6	JU-136	CON-6	18	1.05	2.4	6.2	3.1	65	39	50	6
	1	JU-105	STD-01	24	0.9	3.3	6.6	3.4	88	46	50	28
	2	JU-106	STD-02	21	1.13	2.6	6.2	3	80	51	46	23
	3	JU-107	STD-03	25	1.05	2.9	6.5	3.3	77	43	49	18
	4	JU-108	STD-04	18	0.97	3.3	6.4	3.5	82	38	53	20
	5	JU-109	STD-05	23	1.29	3	6.5	3.1	89	48	55	25
	6	JU-110	STD-06	21	1.15	2.7	6.2	2.8	83	41	58	17
	1	JU-111	AML-01	16	1.04	2.7	6	3.2	71	40	53	10
	2	JU-112	AML-02	22	1	2.1	6.4	3.1	83	39	56	19
	3	JU-113	AML-03	21	1.08	2.5	6.4	3.1	69	45	50	10
	4	JU-114	AML-04	28	1.62	2.2	6.4	3.5	86	49	57	19
	5	JU-115	AML-05	20	1.05	2.8	6.5	2.8	76	38	50	18
	6	JU-116	AML-06	30	1.44	3.2	6.3	3.5	130	48	55	60
	1	JU-117	STV-01	18	0.98	2.8	6.1	2.9	69	38	47	14
	2	JU-118	STV-02	20	0.97	2.3	6.4	3.1	74	42	50	15
	3	JU-119	STV-03	18	1	3	6	2.7	79	40	53	18
	4	JU-120	STV-04	22	1.31	3.3	6.3	3.5	75	38	49	17
	5	JU-121	STV-05	19	0.86	2.9	6.1	2.9	65	46	47	10
	6	JU-122	STV-06	24	1.1	3	6.6	3	78	49	53	15
	1	JU-123	VAS-01	23	1.03	2.6	6.2	2.7	70	42	49	18
	2	JU-132	VAS-02	21	0.98	2.5	6.3	2.8	65	47	48	6
	3	JU-124	VAS-03	18	0.99	2.1	6.3	2.9	66	36	47	12
	4	JU-125	VAS-04	19	0.86	2.6	6	2.5	62	39	48	7
	5	JU-126	VAS-05	21	1.03	2.5	6.1	2.7	51	36	38	6
	6	JU-127	VAS-06	16	0.94	2.8	6.3	2.8	60	42	45	7
	1	JU-128	LOS-01	58	1.97	2.1	6.9	3.6	102	63	47	42
	2	JU-129	LOS-02	46	1.56	3.4	6	3.7	71	40	49	14
	3	JU-130	LOS-03	53	1.74	2.4	6	3.3	81	40	52	21
	4	JU-133	LOS-04	29	1.15	2.5	6	3.2	81	42	50	19
	5	JU-134	LOS-05	26	1.12	2.1	6.1	3.1	79	39	51	18
	6	JU-131	LOS-06	24	1.11	2	6.4	3	81	48	53	20
