# Supplementary material for: Dataset concerning effects of stevia (Stevia rebaudiana bertoni), amlodipine, losartan, and valsartan on water consumption, blood glucose and heart tissue in gentamycin-induced nephrotoxicity in the rat model
Source: Data Brief. 2020 Jul 3;31:105965. doi: 10.1016/j.dib.2020.105965 (PMC7347974; doi:10.1016/j.dib.2020.105965)
Supplement: Supplementary file 2 [file mmc2.xlsx]

## Sheet: Fasting Blood Glucose 
	Experimental Animal: Sprague Dawley Rat (Male)
	Experiment :Raw Data for the determination of Fasting Blood Glucose Level
	Treatment Groups (n=6)	Week-1	Week-2	Week-3	Week-4
	Gentamycin Induced Disease Control (STD)
	1	12	11.7	11.6	11.5
	2	10.1	9	9.5	9.1
	3	11.9	10.2	11	11.6
	4	10.7	10.7	10.7	10.7
	5	11.6	11.2	10.5	11.8
	6	11.3	10.6	10.7	11
	Healthy Control (CON)
	1	7.7	8.2	7.7	7.9
	2	6.7	6.5	6.7	6.9
	3	8.1	8	8.1	9.1
	4	7.2	7.2	7.6	7.2
	5	7.2	7.3	7	7.5
	6	9.5	8.5	8.5	8.8
	Treatment with Stevia (STV)
	1	10.6	7.8	7.8	10.1
	2	11.2	7.5	7.5	9.9
	3	11.4	8.7	8	8.5
	4	8.2	8.2	8.2	8.2
	5	8.4	7	7.4	7.3
	6	9.8	8.5	7.9	9.5
	Treatment with Amlodipine (AML)
	1	10.5	7.8	9.5	9.6
	2	8.7	7.6	7.3	7.5
	3	9.7	8.6	8.6	8.6
	4	9.5	9.7	10.5	9.5
	5	10.2	8.3	8.3	8.3
	6	9.9	9.4	8.2	10.5
	Treatment with Losartan (LOS)
	1	9.2	9.1	8.6	8.6
	2	7.3	7.5	8.3	7.9
	3	8.6	8.4	8	8.8
	4	9.5	9.5	9.5	9
	5	8.3	8.3	8.3	8.5
	6	7.5	8.2	8.2	8.1
	Treatment with Valsartan (VAS)
	1	8.8	7.8	9.5	10.1
	2	9.3	7.6	7.3	8.7
	3	9.6	8.7	8.6	8.1
	4	9.5	10.3	11.1	9.2
	5	10.5	10.1	9.1	10
	6	8.1	7.5	7.8	9.6
