# Supplementary material for: Dataset concerning effects of stevia (Stevia rebaudiana bertoni), amlodipine, losartan, and valsartan on water consumption, blood glucose and heart tissue in gentamycin-induced nephrotoxicity in the rat model
Source: Data Brief. 2020 Jul 3;31:105965. doi: 10.1016/j.dib.2020.105965 (PMC7347974; doi:10.1016/j.dib.2020.105965)
Supplement: Supplementary file 3 [file mmc3.xlsx]

## Sheet: Weekly_Water_Consumption
		Experimental Animal: Sprague Dawley Rat (Male)
		Experiment :Water Consumption (ml)
		Starting Date: 02.05.2018
		Treatment groups	Number of Rats	day 1; 02.05.2018	day 7; 08.05.2018	day 14; 15.05.2018	day 21; 22.05.2018	day 28; 29.05.2018	day 30
			1	52	59.5	57.5	51	49.1
		Gentamycin-induced	2	52	56.5	51.4	52.3	48.5
		Disease control	3	58.7	68	63.7	63.87	61.9
		(STD)	4	60.2	75	65.8	62	56
			5	54.7	52.4	21.9	51.8	67.1
		Healthy Control	1	39.5	55.5	45.5	54.5	54.8
		(CON)	2	39.5	57.5	46.6	55.5	56
			3	30.5	58.5	52.5	54	57.4
			4	34.5	58.3	55.4	53.5	54.5
			5	43	49.6	60.5	60.2	59.9
		Treatment with Stevia	1	53.5	56.5	51	50	48.5
		(STV)	2	55.7	56.5	45	53.6	56.2
			3	57.4	68	52.5	62	56.9
			4	49.5	55.4	51.3	51.3	55.3
			5	61.5	75	60.5	64	65.7
		Treatment with Amlodipine	1	49.33	56.5	45.5	50	48.5
		(AML)	2	52	59.4	45	50	48.5
			3	59.6	68	60.5	64	65.7
			4	60.2	75	64.6	62	56
		Treatment with Losartan	1	49	61	59.6	60	63
		(LOS)	2	55.7	57.2	56.8	59	59
			3	54	68	60.5	64	65.7
			4	56.8	75	66.8	62	59.8
		Treatment with Valsartan	1	55.89	56.5	45.5	50	48.5
		(VAS)	2	57.3	56.5	45	50	48.5
			3	51.3	68	61	59.5	62
			4	58	70.1	61.6	60.4	60.3

## Sheet: Raw_Data_Water_Consum_Genta
	Experimental Animal : Sprague Dawley Rat (Male)
	Experiment: Water Consumption
	Data Type: Raw Data
	Date:	2018-02-05
	Gentamycin-induced Disease Control Group (STD)
	WATER intake (ml)							W1 (08/05/2018)							W2 (15/05/2018)							W3 (22/05/2018)							W4 (29/05/2018)
	RAT #	day 1	day 2	day 3	day 4	day 5	day 6	day 7	day 8	day 9	day 10	day 11	day 12	day 13	day 14	day 15	day 16	day 17	day 18	day 19	day 20	day 21	day 22	day 23	day 24	day 25	day 26	day 27	day 28	day 29	day 30
	1	52	52.5	46.5	68	53.5	65	59.5							57.5							51							49.1		31/05/2018
	2	52	52.5	46.5	68	53.5	65	56.5							51.4							52.3							48.5
	3	58.7	65.8	78.5	76.8	75.4	75	68							63.7							63.87							61.9
	4	60.2	57.5	65	69	61	64.8	75							65.8							62							56
	5	54.7	53.2	49.5	56.5	55.4	54.5	52.4							21.9							51.8							67.1
	6	Data were not recorded due to malfunctioning of the water bottle													61.5							67							65
	Healthy Control (CON)
	WATER intake (ml)
	RAT #	day 1	day 2	day 3	day 4	day 5	day 6	day 7	day 8	day 9	day 10	day 11	day 12	day 13	day 14	day 15	day 16	day 17	day 18	day 19	day 20	day 21	day 22	day 23	day 24	day 25	day 26	day 27	day 28	day 29	day 30
	1	39.5	45.23	51.5	56.1	60.1	56.5	55.5							45.5							54.5							54.8
	2	39.5	47.5	51.5	59.1	51	49.5	57.5							46.6							55.5							56
	3	30.5	49.5	47.5	56.7	47	56.6	49.6							60.5							54							57.4
	4	34.5	49.5	49.5	58.4	49.5	57.2	58.5							52.5							60.2							59.9
	5	Data were not recorded due to malfunctioning of the water bottle													52.5							53							53
	6	43	45	49.5	53.3	43.6	54.7	58.3							55.4							53.5							54.5
	Stevia treated Group (STV)
	WATER intake (ml)							W1							W2							W3							W4
	RAT #	day 1	day 2	day 3	day 4	day 5	day 6	day 7	day 8	day 9	day 10	day 11	day 12	day 13	day 14	day 15	day 16	day 17	day 18	day 19	day 20	day 21	day 22	day 23	day 24	day 25	day 26	day 27	day 28	day 29	day 30
	1	Data were not recorded properly and were lost
	2	53.5	52.5	46.5	68	53.5	65	56.5							51							50							48.5
	3	55.7	52.5	46.5	68	53.5	65	56.5							45							53.6							56.2
	4	57.4	68.5	78.5	76.8	75.4	75	68							60.5							64							65.7
	5	61.5	57.5	65	76.6	73.6	73	75							52.5							62							56.9
	6	49.5	51.6	53.3	58.7	53.1	59.2	55.4							51.3							51.3							55.3
	Amlopine Treated Group (AML)
	WATER intake (ml)							W1							W2							W3							W4
	RAT #	day 1	day 2	day 3	day 4	day 5	day 6	day 7	day 8	day 9	day 10	day 11	day 12	day 13	day 14	day 15	day 16	day 17	day 18	day 19	day 20	day 21	day 22	day 23	day 24	day 25	day 26	day 27	day 28	day 29	day 30
	1	49.3	52.7	49.4	59.5	55.5	56.8	56.5							45.5							50							48.5
	2	52	52.5	56.7	63.6	63	63.6	59.4							45							50							48.5
	3	59.6	67.6	69.7	75	75.4	75	68							60.5							64							65.7
	4	Data were not recorded properly and were illegible
	5	60.2	60.5	65	69.8	75.8	76	75							64.6							62							56
	6	Data were not recorded properly and were Illegible
	Losartan Treated Group (LOS)
	WATER intake (ml)							W1							W2							W3							W4
	RAT #	day 1	day 2	day 3	day 4	day 5	day 6	day 7	day 8	day 9	day 10	day 11	day 12	day 13	day 14	day 15	day 16	day 17	day 18	day 19	day 20	day 21	day 22	day 23	day 24	day 25	day 26	day 27	day 28	day 29	day 30
	1	49	55.5	56	53	53.5	56	61							59.6							60							63
	2	55.7	54.6	56	59	56	56.87	57.2							56.8							59							59
	3	54	58.9	58	56.7	59.8	65.5	68							60.5							64							65.7
	4	56.8	57.8	65.6	72	71.5	73	75							66.8							62							59.8
	5	Data were not recorded properly were illegible
	6
	Valsartan Treated Group (VAS)
	WATER intake (ml)							W1							W2							W3							W4
	RAT #	day 1	day 2	day 3	day 4	day 5	day 6	day 7	day 8	day 9	day 10	day 11	day 12	day 13	day 14	day 15	day 16	day 17	day 18	day 19	day 20	day 21	day 22	day 23	day 24	day 25	day 26	day 27	day 28	day 29	day 30
	1	55.9	52.5	46.5	68	53.5	65	56.5							45.5							50							48.5
	2	57.3	52.5	46.5	68	53.5	65	56.5							45							50							48.5
	3	51.3	68.5	78.5	76.8	75.4	75	68							61							59.5							62
	4	Data were not recorded due to malfunctioning of the water bottle													40.5							45.5							55.5
	5	58	57.4	61.3	67.7	67	72.7	70.1							61.6							60.4							60.3
	6	Data were not recorded properly and were Illegible

## Sheet: Day_to_Day_variation_water
			Experimental Animal: Sprague Dawley Rats (Male)
			Experiment :Water Consumption (ml)
			Day to Day variation of Water Consumption
		Gentamycin-induced Disease Control Group (STD)
		WATER intake (ml)
		RAT #	day 1	day 2	day 3	day 4	day 5	day 6	day 7
		1	52	52.5	46.5	68	53.5	65	59.5
		2	52	52.5	46.5	68	53.5	65	56.5
		3	58.7	65.8	78.5	76.8	75.4	75	68
		4	60.2	57.5	65	69	61	64.8	75
		5	54.7	53.2	49.5	56.5	55.4	54.5	52.4
		Healthy Control (CON)
		WATER intake (ml)
		RAT #	day 1	day 2	day 3	day 4	day 5	day 6	day 7
		1	39.5	45.23	51.5	56.1	60.1	56.5	55.5
		2	39.5	47.5	51.5	59.1	51	49.5	57.5
		3	30.5	49.5	47.5	56.7	47	56.6	58.5
		4	34.5	49.5	49.5	58.4	49.5	57.2	58.3
		5	43	45	49.5	53.3	43.6	54.7	49.6
		Treatment with Stevia (STV)
		WATER intake (ml)
		RAT #	day 1	day 2	day 3	day 4	day 5	day 6	day 7
		1	53.5	52.5	46.5	68	53.5	65	56.5
		2	55.7	52.5	46.5	68	53.5	65	56.5
		3	57.4	68.5	78.5	76.8	75.4	75	68
		4	49.5	57.5	65	76.6	73.6	73	55.4
		5	61.5	51.6	53.3	58.7	53.1	59.2	75
		Treatment with Amlodipine (AML)
		WATER intake (ml)
		RAT #	day 1	day 2	day 3	day 4	day 5	day 6	day 7
		1	49.3	52.7	49.4	59.5	55.5	56.8	56.5
		2	52	52.5	56.7	63.6	63	63.6	59.4
		3	59.6	67.6	69.7	75	75.4	75	68
		4	60.2	60.5	65	69.8	75.8	76	75
		Treatment with Losartan (LOS)
		WATER intake (ml)
		RAT #	day 1	day 2	day 3	day 4	day 5	day 6	day 7
		1	49	55.5	56	53	53.5	56	61
		2	55.7	54.6	56	59	56	56.87	57.2
		3	54	58.9	58	56.7	59.8	65.5	68
		4	56.8	57.8	65.6	72	71.5	73	75
		Treatment with Valsartan (VAS)
		WATER intake (ml)
		RAT #	day 1	day 2	day 3	day 4	day 5	day 6	day 7
		1	55.9	52.5	46.5	68	53.5	65	56.5
		2	57.3	52.5	46.5	68	53.5	65	56.5
		3	51.3	68.5	78.5	76.8	75.4	75	68
		4	58	57.4	61.3	67.7	67	72.7	70.1
